# Supplementary material for: From Thermal Springs to Saline Solutions: A Scoping Review of Salt-Based Oral Healthcare Interventions
Source: Dent J (Basel). 2026 Jan 5;14(1):32. doi: 10.3390/dj14010032 (PMC12840170; doi:10.3390/dj14010032)
Supplement: Supplementary file 1 [file dentistry-14-00032-s001.zip]

Archive with 2 entries (2 files):
- dentistry-4041253-supplementary.pdf
- dentistry-4041253 PRISMA-ScR-Fillable-Checklist_10Sept2019 (2).pdf
